# Supplementary material for: Context-Dependent Modulation of Breast Cancer Cell E-Cadherin Expression, Mitogenesis, and Immuno-Sensitivity by Immortalized Human Mesenchymal Stem Cells In Vitro
Source: Cells. 2025 Aug 26;14(17):1316. doi: 10.3390/cells14171316 (PMC12428074; doi:10.3390/cells14171316)
Supplement: Supplementary file 1 [file cells-14-01316-s001.zip]

Archive with 1 entries (1 files):
- cells-3780817-supplementary.pdf
